# Supplementary material for: Bipiperidinyl Derivatives of Cannabidiol Enhance Its Antiproliferative Effects in Melanoma Cells
Source: Antioxidants (Basel). 2024 Apr 17;13(4):478. doi: 10.3390/antiox13040478 (PMC11047683; doi:10.3390/antiox13040478)
Supplement: Supplementary file 1 [file antioxidants-13-00478-s001.zip]

Archive with 1 entries (1 files):
- antioxidants-2914694-supplementary.pdf
